# Supplementary material for: Metabolomics and transcriptomics to decipher molecular mechanisms underlying ectomycorrhizal root colonization of an oak tree
Source: Sci Rep. 2021 Apr 21;11:8576. doi: 10.1038/s41598-021-87886-5 (PMC8060265; doi:10.1038/s41598-021-87886-5)
Supplement: Supplementary file 5 — Supplementary Information 5. [file 41598_2021_87886_MOESM5_ESM.xlsx]

## Sheet: Leaf biomass and N%
Supplementary Table – Leaf biomass and root N concentration of mycorrhizal (Myc) and non-mycorrhizal (Cont) cork oak plants
Leaf Biomass (g FW)	Cont	Myc
Mean	1.1768a	1.1307a
St dev	0.684185	0.483287
Root N (%)	Cont	Myc
Mean	0.6721a	0.7132a
St dev	0.0227781	0.0197982
Values followed by the same letter are not statiticaly significant

## Sheet: Fungal biomass
Supplementary Table – Ergosterol concentration and % of P. tinctorius biomass in mycorrhizal roots
		Ergosterol (μg/mg DW)
	Fungus (pure culture)	0.47	100% biomass
	Myc Roots	0.07
	Cont Roots	0.037
	P. tinctorius in Myc roots	0.033	7% biomass
