# Supplementary material for: Metabolomics and transcriptomics to decipher molecular mechanisms underlying ectomycorrhizal root colonization of an oak tree
Source: Sci Rep. 2021 Apr 21;11:8576. doi: 10.1038/s41598-021-87886-5 (PMC8060265; doi:10.1038/s41598-021-87886-5)
Supplement: Supplementary file 7 — Supplementary Information 7. [file 41598_2021_87886_MOESM7_ESM.xlsx]

## Sheet: Folha1
Supplementary Table S3 – Number of peaks detected by FT-ICR in ESI+ and ESI- ionization mode per biological replicate of mycorrhizal (Myc) roots and non-mycorrhizal (Cont) roots.
	Number of peaks detected
Replicates	ESI +	ESI -
Myc 1	4168	340
Myc 2	4141	414
Myc 3	5118	423
Cont 1	4242	421
Cont 2	4396	371
Cont 3	4484	455
