# Supplementary material for: Metabolomics and transcriptomics to decipher molecular mechanisms underlying ectomycorrhizal root colonization of an oak tree
Source: Sci Rep. 2021 Apr 21;11:8576. doi: 10.1038/s41598-021-87886-5 (PMC8060265; doi:10.1038/s41598-021-87886-5)
Supplement: Supplementary file 8 — Supplementary Information 8. [file 41598_2021_87886_MOESM8_ESM.xlsx]

## Sheet: Folha1
Supplementary Table S4 - List of annotated discriminant metabolites differentiating mycorrhizal from control roots obtained in positive (ESI+) and negative (ESI-) ion analysis modes. Raw mass is the mass detected by FT-ICR-MS; the neutral corrected mass (without adduct), the mass in KEGG database (with adduct) and the deviation (in ppm) are indicated. The different putative metabolites, as well a…
Analysis mode	Raw mass (Da)	Neutral mass (without adduct, Da)	VIP Score	Log2(FC)	Mass in KEGG, with adduct (Da)	Deviation (ppm)	KEGG, HMDB, LipidMaps ID	Compound formulae	Putative compound identity	KEGG Pathway description	Major Class	Secondary Class	Identified in the fungus pure culture
ESI +	475.222	436.259	1.0443	-2.4263	475.222	-0.862126	HMDB07851	C21H41O7P	LPA(0:0/18:1(9Z)) (see KEGG C00416); 2-(9Z-octadecenoyl)-glycero-3-phosphate [primary alcohol] ([M+K39]+)		Lipids	Glycerophospholipids
ESI +	463.26	424.296	1.0243	2.0995	463.259	2.36323	HMDB11144	C21H45O6P	LPA(18:0e/0:0); [(2R)-2-hydroxy-3-octadecoxy-propyl] dihydrogen phosphate [secondary alcohol] ([M+K39]+)		Lipids	Glycerophospholipids	+
ESI +	285.013	246.05	1.1425	2.9976	285.014	-1.02973	C03274	C6H15O8P	Glycerophosphoglycerol ([M+K39]+)		Lipids	Glycerophospholipids	+
ESI +	392.314	369.325	1.0071	-2.1689	392.313514943431#392.313514943431#392.313514943431	0.66287901566678#0.66287901566678#0.66287901566678	LMFA08020106#LMFA08020112#LMFA08020115	C22H43NO3#C22H43NO3#C22H43NO3	N-stearoyl GABA; N-octadecanoyl-gamma-aminobutyric acid [N-acyl amines [FA0802]] ([M+Na]+)#N-palmitoyl isoleucine; N-hexadecanoyl-isoleucine [N-acyl amines [FA0802]] ([M+Na]+)#N-palmitoyl leucine; N-hexadecanoyl-leucine [N-acyl amines [FA0802]] ([M+Na]+)		Lipids	Fatty amides	+
ESI +	364.282	341.293	1.0857	2.4021	364.282214815151#364.282214815151	-1.28970270252485#-1.28970270252485	HMDB13308#LMFA08020103	C20H39NO3#C20H39NO3	Stearoylglycine [carboxylic acid] ([M+Na]+)#N-palmitoyl GABA; N-hexadecanoyl-gamma-aminobutyric acid [N-acyl amines [FA0802]] ([M+Na]+		Lipids	Fatty amides
ESI +	306.276	283.287	1.0382	-2.2245	306.277	-1.87906	C13846	C18H37NO	Octadecanamide;Stearamide;Stearic acid amide ([M+Na]+)		Lipids	Fatty amides	+
ESI -	382.333	383.34	1.0039	2.5335	382.333	1.35264	LMFA08020122	C23H45NO3	N-stearoyl valine; N-octadecanoyl-valine [N-acyl amines [FA0802]] ([M-H]-)		Lipids	Fatty amides
ESI +	320.235	281.272	1.0704	-2.5891	320.235	0.689597	LMFA08010004	C18H35NO	Oleamide; 9Z-octadecenamide [Primary amides [FA0801]] ([M+K39]+)		Lipids	Fatty amides	+
ESI +	249.184	248.177	1.4692	2.7287	249.185	-2.60641	LMFA01030163	C16H24O2	16:4(4Z,7Z,10Z,13Z); 4,7,10,13-hexadecatetraenoic acid [Unsaturated fatty acids [FA0103]] ([M+H]+)		Lipids	Fatty Acids and Conjugates	+
ESI +	379.298	340.335	1.1208	2.7421	379.297290070291#	2.66263	C08281	C22H44O2	Docosanoic acid;Docosanoate;Behenic acid ([M+K39]+)	Biosynthesis of unsaturated fatty acids	Lipids	Fatty Acids and Conjugates
ESI +	271.262	270.255	1.0916	2.4535	271.263156796381#271.263156796381#271.263156796381#271.263156796381	-2.51341945103976#-2.51341945103976#-2.51341945103976#-2.51341945103976	C16995#LMFA01010017#LMFA01020011#LMFA01020012	C17H34O2#C17H34O2#C17H34O2#C17H34O2	Methyl palmitate;Palmitic acid,methyl ester ([M+H]+)#Margaric acid; heptadecanoic acid [Straight chain fatty acids [FA0101]] ([M+H]+)#(+)-14-methyl palmitic acid; 14-methyl-hexadecanoic acid [Branched fatty acids [FA0102]] ([M+H]+)#15-methyl palmitic acid; 15-methyl-hexadecanoic acid [Branched fatty acids [FA0102]] ([M+H]+)		Lipids	Fatty Acids and Conjugates	+
ESI +	285.278	284.271	1.0466	2.229	285.278806860521#285.278806860521	-2.54790175611423#-2.54790175611423	C01530#LMFA01020014	C18H36O2#C18H36O2	Octadecanoic acid;Stearate;Stearic acid ([M+K39]+)#(+)-Isostearic acid; 16-methyl-heptadecanoic acid [Branched fatty acids [FA0102]] ([M+K39]+)	Fatty acid biosynthesis;Biosynthesis of unsaturated fatty acids;Biosynthesis of plant secondary metabolites#null	Lipids	Fatty Acids and Conjugates	+
ESI -	199.171	200.178	1.0164	-2.174	199.17	1.51357	HMDB00638	C12H24O2	Dodecanoic acid (see KEGG C02679); Dodecanoic acid [carboxylic acid] ([M-H]-);Dodecylcarboxylate; Lauric acid	Fatty acid biosynthesis;Prodigiosin biosynthesis;Metabolic pathways;Biosynthesis of secondary metabolites	Lipids	Fatty Acids and Conjugates	+
ESI +	321.276	298.287	1.0229	-2.1211	321.276401158741#321.276401158741#321.276401158741#321.276401158741	-1.91784992767108#-1.91784992767108#-1.91784992767108#-1.91784992767108	C16535#LMFA01020016#LMFA01020096#LMFA01020210	C19H38O2#C19H38O2#C19H38O2#C19H38O2	Nonadecanoic acid;Nonadecylic acid ([M+H]+)#(+)-16-methyl stearic acid; 16-methyl-octadecanoic acid [Branched fatty acids [FA0102]] ([M+H]+)#17-methyl-octadecanoic acid [Branched fatty acids [FA0102]] ([M+H]+)#11-methyl-octadecanoic acid [Branched fatty acids [FA0102]] ([M+H]+)		Lipids	Fatty Acids and Conjugates	+
ESI +	257.247	256.24	1.0057	-2.138	257.247506732241#257.247506732241#257.247506732241	-2.43630648121651#-2.43630648121651#-2.43630648121651	C00249#LMFA01020010#LMFA01020192	C16H32O2#C16H32O2#C16H32O2	Hexadecanoic acid;Hexadecanoate;Hexadecylic acid;Palmitic acid;Palmitate;Cetylic acid ([M+H]+)#Isopalmitic acid; 14-methyl-pentadecanoic acid [Branched fatty acids [FA0102]] ([M+H]+)#13-methyl-pentadecanoic acid [Branched fatty acids [FA0102]] ([M+H]+)	Fatty acid biosynthesis;Fatty acid elongation in mitochondria;Fatty acid metabolism;Biosynthesis of unsaturated fatty acids;Metabolic pathways;Biosynthesis of plant secondary metabolites#null#null	Lipids	Fatty Acids and Conjugates	+
ESI +	379.318	356.329	1.0583	-2.3857	379.318265970721#379.318265970721#379.318265970721	-0.46391333719021#-0.46391333719021#-0.46391333719021	C03049#LMFA01050077#LMFA01050079	C22H44O3#C22H44O3#C22H44O3	13-Hydroxydocosanoic acid;13-Hydroxydocosanoate ([M+Na]+)#2-hydroxy behenic; 2-hydroxy-docosanoic acid [Hydroxy fatty acids [FA0105]] ([M+Na]+)#omega-hydroxy behenic; 22-hydroxy-docosanoic acid [Hydroxy fatty acids [FA0105]] ([M+Na]+)		Lipids	Fatty Acids and Conjugates	+
ESI +	407.313	384.324	1.4493	-2.5487	407.313	-0.819003	LMFA01170038	C23H44O4	Tricosanedioic acid; Tricosanedioic acid [Dicarboxylic acids [FA0117]] ([M+Na]+)		Lipids	Fatty Acids and Conjugates
ESI +	309.203	286.214	1.0192	-2.1928	309.204	-1.32645	HMDB00672	C16H30O4	Hexadecanedioic acid (see KEGG C08260); hexadecanedioic acid [carboxylic acid] ([M+Na]+)		Lipids	Fatty Acids and Conjugates
ESI +	265.177	242.187	1.0404	-2.396	265.177415393461#265.177415393461	-2.64123288874885#-2.64123288874885	LMFA01060099#LMFA01060100	C14H26O3#C14H26O3	3-oxo-tetradecanoic acid [Oxo fatty acids [FA0106]] ([M+Na]+)#6-oxo-tetradecanoic acid [Oxo fatty acids [FA0106]] ([M+Na]+)		Lipids	Fatty Acids and Conjugates	+
ESI +	167.022	128.059	1.0069	-2.1328	167.021736925331#167.021736925331	1.33560083361995#1.33560083361995	C05715#C05717	C5H8N2O2#C5H8N2O2	gamma-Amino-gamma-cyanobutanoate;4-Amino-4-cyanobutanoic acid ([M+K39]+)#alpha-Amino-gamma-cyanobutanoate;2-Amino-4-cyanobutanoic acid ([M+K39]+)	Cyanoamino acid metabolism#null	Lipids	Fatty Acids and Conjugates	+
ESI +	397.271	358.308	1.7641	-4.5836	397.271315778301#397.271315778301	-1.30585561515641#-1.30585561515641	HMDB11131#HMDB11535	C24H38O3#C24H38O3	MG(18:0/0:0/0:0); 1-octadecanoyl-glycerol [primary alcohol] ([M+K39]+)#MG(0:0/18:0/0:0); 2-octadecanoyl-glycerol [primary alcohol] ([M+K39]+)		Lipids	Monoacylglycerols	+
ESI +	359.315	358.308	1.4034	-2.4542	359.315586292061#359.315586292061	-0.941490969040765#-0.941490969040765	HMDB11131#HMDB11535	C21H42O4#C21H42O4	MG(18:0/0:0/0:0); 1-octadecanoyl-glycerol [primary alcohol] ([M+H]+)#MG(0:0/18:0/0:0); 2-octadecanoyl-glycerol [primary alcohol] ([M+H]+)		Lipids	Monoacylglycerols	+
ESI +	331.284	330.276	1.0116	-2.0501	331.284286163781#331.284286163781	-1.90520652462791#-1.90520652462791	HMDB11533#HMDB11564	C19H38O4#C19H38O4	MG(0:0/16:0/0:0); 2-hexadecanoyl-glycerol [primary alcohol] ([M+Na]+)#MG(16:0/0:0/0:0); 1-hexadecanoyl-glycerol [primary alcohol] ([M+Na]+)		Lipids	Monoacylglycerols	+
ESI +	325.234	302.245	1.1293	-1.4353	325.234930269581#325.234930269581	-2.48211833849567#-2.48211833849567	HMDB11530#HMDB11561	C17H34O4#C17H34O4	MG(0:0/14:0/0:0); 2-tetradecanoyl-glycerol [primary alcohol] ([M+Na]+)#MG(14:0/0:0/0:0); 1-tetradecanoyl-glycerol [primary alcohol] ([M+Na]+)		Lipids	Monoacylglycerols	+
ESI +	273.109	250.12	1.0322	-2.3295	273.109729756461#273.109729756461	-2.54387944717086#-2.54387944717086	C09015#HMDB02012	C14H18O4#C14H18O4	Methylripariochromene A ([M+Na]+)#Ubiquinone Q1 (see KEGG C00399); 2,3-dimethoxy-5-methyl-6-(3-methylbut-2-enyl)cyclohexa-2,5-diene-1,4-dione [ketone] ([M+Na]+)		Lipids	Prenol Lipids
ESI +	348.086	347.079	1.5489	3.1451	348.087	-1.74953	C12222	C20H13NO5	Hydroxysanguinarine ([M+H]+)		Phytochemical compounds	Alkaloids
ESI +	377.219	354.23	1.519	-2.8632	377.22	-1.54263	C09042	C22H30N2O2	Aspidospermine ([M+Na]+)		Phytochemical compounds	Alkaloids
ESI +	316.155	315.148	1.4585	-2.5403	316.154334623371#316.154334623371#316.154334623371#316.154334623371	1.41821871150023#1.41821871150023#1.41821871150023#1.41821871150023	C05202#C06516#C06520#C10580	C18H21NO4#C18H21NO4#C18H21NO4#C18H21NO4	3'-Hydroxy-N-methyl-(S)-coclaurine;(S)-3'-Hydroxy-N-methylcoclaurine ([M+H]+)#(R)-Norreticuline;N-Norreticuline ([M+H]+)#(S)-Norreticuline ([M+H]+)#Cephalotaxine ([M+H]+)	Isoquinoline alkaloid biosynthesis;Biosynthesis of alkaloids derived from shikimate pathway;Metabolic pathways#null#;Isoquinoline alkaloid biosynthesis#;Isoquinoline alkaloid biosynthesisl	Phytochemical compounds	Alkaloids
ESI +	306.17	305.163	1.129	2.9595	306.169984687511#306.169984687511#306.169984687511#306.169984687511#306.169984687511	-0.0479717556808276#-0.0479717556808276#-0.0479717556808276#-0.0479717556808276#-0.0479717556808276	C03325#C10613#C10710#C10842#C10854	C17H23NO4#C17H23NO4#C17H23NO4#C17H23NO4#C17H23NO4	(6S)-Hydroxyhyoscyamine;(6S)-6-Hydroxyhyoscyamine ([M+H]+)#Porritoxin ([M+H]+)#Lunacridine ([M+H]+)#Anisodamine;6-Hydroxyhyoscyamine ([M+H]+)#Convolamine ([M+H]+)	Tropane, piperidine and pyridine alkaloid biosynthesis;Metabolic pathways#null#null#null#null	Phytochemical compounds	Alkaloids
ESI +	279.111	240.148	1.0537	2.1645	279.111	0.405109	C06185	C12H20N2O3	Slaframine ([M+K39]+)	Tropane, piperidine and pyridine alkaloid biosynthesis;Biosynthesis of alkaloids derived from ornithine, lysine and nicotinic acid	Phytochemical compounds	Alkaloids	+
ESI +	421.21	398.22	1.0084	-2.177	421.209778150861#421.209778150861	-0.601009345643561#-0.601009345643561	C02673#C09226	C23H30N2O4#C23H30N2O4	Desacetoxyvindoline;16-Methoxy-2,3-dihydro-3-hydroxy-N-methyltabersonine;Deacetoxyvindoline ([M+Na]+)#Mitragynine ([M+Na]+)	Indole alkaloid biosynthesis#null	Phytochemical compounds	Alkaloids
ESI +	386.16	385.153	1.0102	2.0275	386.16	1.21989	C09610	C21H23NO6	Polycarpine ([M+H]+)		Phytochemical compounds
ESI +	469.175	430.212	1.0886	-2.675	469.174	2.7578	C10762	C23H30N2O6	Cinegalline ([M+K39]+)		Phytochemical compounds	Alkaloids
ESI +	288.253	287.246	1.0399	-2.2399	288.253	-1.19821	LMSP01080049	C16H33NO3	Prosopinine; 6R-(8-hydroxydecyl)-2R-(hydroxymethyl)-piperidin-3R-ol [Sphingoid base analogs [SP0108]] ([M+H]+)		Lipids	Alkaloids
ESI +	290.127	267.137	1.0074	-2.0275	290.126	0.541557	C09160	C16H17N3O	Ergine;Lysergamide ([M+Na]+)		Phytochemical compounds	Alkaloids
ESI -	331.067	332.075	1.2005	-4.2467	331.067	0.996045	C01158	C13H16O10	1-O-Galloyl-beta-D-glucose;1-Galloyl-beta-glucose;beta-Glucogallin;1-Galloyl-beta-D-glucose ([M-H]-)	Biosynthesis of phenylpropanoids	Phytochemical compounds	Phenolic Compounds
ESI -	300.999	302.007	1.0986	-1.7821	300.999	1.08079	C10788	C14H6O8	Ellagic acid ([M-H]-)		Phytochemical compounds	Phenolic Compounds
ESI +	311.164	310.156	1.0657	2.3615	311.164	-1.93156	LMPK12120441	C20H22O3	Dihydrocordoin [Chalcones and dihydrochalcones [PK1212]] ([M+H]+)		Phytochemical compounds	Flavonoids
ESI-	297.077	298.084	1.012	2.0339	297.076847079899#297.076847079899#297.076847079899#297.076847079899#297.076847079899#297.076847079899#297.076847079899#297.076847079899#297.076847079899#297.076847079899#297.076847079899#297.076847079899#297.076847079899#297.076847079899#297.076847079899#297.076847079899#297.076847079899#297.076847079899#297.076847079899#297.076847079899#297.076847079899#297.076847079899#297.076847079899#297.0768…	-0.377275921648015#-0.377275921648015#-0.377275921648015#-0.377275921648015#-0.377275921648015#-0.377275921648015#-0.377275921648015#-0.377275921648015#-0.377275921648015#-0.377275921648015#-0.377275921648015#-0.377275921648015#-0.377275921648015#-0.377275921648015#-0.377275921648015#-0.377275921648015#-0.377275921648015#-0.377275921648015#-0.377275921648015#-0.377275921648015#-0.377275921648015#…	C10019#C10199#C10527#LMPK12050054#LMPK12050059#LMPK12050100#LMPK12050105#LMPK12050135#LMPK12050341#LMPK12070053#LMPK12100011#LMPK12100047#LMPK12110044#LMPK12110048#LMPK12110085#LMPK12110129#LMPK12110419#LMPK12111017#LMPK12111029#LMPK12111098#LMPK12111099#LMPK12111331#LMPK12111332#LMPK12111643#LMPK12111644#LMPK12111645#LMPK12111657#LMPK12111658#LMPK12120072#LMPK12120073#LMPK12140194	C17H14O5#C17H14O5#C17H14O5#C17H14O5#C17H14O5#C17H14O5#C17H14O5#C17H14O5#C17H14O5#C17H14O5#C17H14O5#C17H14O5#C17H14O5#C17H14O5#C17H14O5#C17H14O5#C17H14O5#C17H14O5#C17H14O5#C17H14O5#C17H14O5#C17H14O5#C17H14O5#C17H14O5#C17H14O5#C17H14O5#C17H14O5#C17H14O5#C17H14O5#C17H14O5#C17H14O5	Apigenin 7,4'-dimethyl ether;Apigenin dimethylether ([M-H]-)#Afrormosin ([M-H]-)#Sayanedine ([M-H]-)#Sayanedine [Isoflavonoids [PK1205]] ([M-H]-)#Cladrin; 7-Hydroxy-3',4'-dimethoxyisoflavone [Isoflavonoids [PK1205]] ([M-H]-)#Afrormosin [Isoflavonoids [PK1205]] ([M-H]-)#Alfalone; 6-Hydroxy-7,4'-dimethoxyisoflavone [Isoflavonoids [PK1205]] ([M-H]-)#8-O-Methylretusin [Isoflavonoids [PK1205]] ([M-H]-…		Phytochemical compounds	Flavonoids
ESI +	495.198	472.208	1.0187	2.6631	495.199	-2.56197	C08852	C26H32O8	Bryophyllin A ([M+Na]+)		Phytochemical compounds	Terpenoids
ESI +	559.288	558.281	1.0093	1.9252	559.288	1.25394	C08877	C29H44O9	Rhodexin A;Sarmentogenin 3-O-alpha-L-rhamnoside ([M+Na]+)		Phytochemical compounds	Terpenoids
ESI +	449.375	410.412	1.0758	2.6631	449.375386924021#449.375386924021#449.375386924021#449.375386924021#449.375386924021#449.375386924021#449.375386924021#449.375386924021#449.375386924021#449.375386924021#449.375386924021#449.375386924021#449.375386924021#449.375386924021#449.375386924021#449.375386924021	-0.249065819174383#-0.249065819174383#-0.249065819174383#-0.249065819174383#-0.249065819174383#-0.249065819174383#-0.249065819174383#-0.249065819174383#-0.249065819174383#-0.249065819174383#-0.249065819174383#-0.249065819174383#-0.249065819174383#-0.249065819174383#-0.249065819174383#-0.249065819174383	C01054#C01724#C01902#C01943#C02141#C08615#C08616#C08624#C08626#C08628#C08636#C08637#C11523#C16958#C16973#LMPR0106090001	C30H50O#C30H50O#C30H50O#C30H50O#C30H50O#C30H50O#C30H50O#C30H50O#C30H50O#C30H50O#C30H50O#C30H50O#C30H50O#C30H50O#C30H50O#C30H50O	(S)-2,3-Epoxysqualene;Squalene 2,3-epoxide;Squalene 2,3-oxide;(S)-Squalene-2,3-epoxide ([M+Na]+)#Lanosterol;4,4',14alpha-Trimethyl-5alpha-cholesta-8,24-dien-3beta-ol ([M+Na]+)#Cycloartenol;9beta,19-Cyclo-24-lanosten-3beta-ol ([M+Na]+)#Obtusifoliol;4alpha,14alpha-Dimethyl-5alpha-ergosta-8,24(28)-dien-3beta-ol;4alpha,14alpha-Dimethyl-24-methylene-5alpha-cholesta-8-en-3beta-ol ([M+Na]+)#Cycloeucalen…	Steroid biosynthesis;Biosynthesis of terpenoids and steroids;Biosynthesis of plant hormones;Metabolic pathways;Biosynthesis of plant secondary metabolites#;Steroid biosynthesis;Metabolic pathways#;Steroid biosynthesis;Biosynthesis of terpenoids and steroids;Biosynthesis of plant hormones;Metabolic pathways;Biosynthesis of plant secondary metabolites#;Steroid biosynthesis;Metabolic pathways#;Stero…	Lipids#Phytochemical compounds	Terpenoids
ESI +	251.125	228.136	1.0082	2.0191	251.125	-2.01024	C16308	C12H20O4	Traumatic acid;(2E)-Dodecenedioic acid;Dodec-2-enedioic acid ([M+Na]+)	alpha-Linolenic acid metabolism	Phytochemical compounds	Oxylipins
ESI -	171.103	172.11	1.4139	2.4217	171.103	0.672666	C16322	C9H16O3	9-Oxononanoic acid ([M-H]-)	alpha-Linolenic acid metabolism	Phytochemical compounds	Oxylipins
ESI +	389.179	388.172	1.0152	-2.0709	389.181	-2.96506	C08558	C18H28O9	Tuberonic acid glucoside ([M+H]+))		Phytochemical compounds	Oxylipins
ESI +	247.004	208.041	1.4885	2.8264	247.003703901731#247.003703901731	0.579336195548055#0.579336195548055	C17210#C17212	C7H12O5S#C7H12O5S	2-(2'-Methylthio)ethylmalic acid;2-(2'-Methylthio)ethylmalate ([M+K39]+)#3-(2'-Methylthio)ethylmalic acid;3-(2'-Methylthio)ethylmalate ([M+K39]+)	Glucosinolate biosynthesis#;Glucosinolate biosynthesis	Phytochemical compounds	Glucosinolates
ESI +	362.096	339.107	1.0119	-2.0518	362.096	1.00637	C08568	C14H17N3O7	Vulgaxanthin-I ([M+Na]+)		Phytochemical compounds	Amino acid related compounds
ESI -	179.057	180.064	1.3746	-2.3623	179.056111635319#179.056111635319#179.056111635319#179.056111635319#179.056111635319#179.056111635319#179.056111635319#179.056111635319#179.056111635319#179.056111635319#179.056111635319#179.056111635319#179.056111635319#179.056111635319#179.056111635319#179.056111635319#179.056111635319#179.056111635319#179.056111635319#179.056111635319#179.056111635319#179.056111635319#179.056111635319#179.0561…	2.95082428093363#2.95082428093363#2.95082428093363#2.95082428093363#2.95082428093363#2.95082428093363#2.95082428093363#2.95082428093363#2.95082428093363#2.95082428093363#2.95082428093363#2.95082428093363#2.95082428093363#2.95082428093363#2.95082428093363#2.95082428093363#2.95082428093363#2.95082428093363#2.95082428093363#2.95082428093363#2.95082428093363#2.95082428093363#2.95082428093363#2.950824…	C00031#C00095#C00124#C00137#C00159#C00221#C00247#C00267#C00764#C00795#C00963#C00984#C01487#C01582#C01719#C01720#C01825#C01934#C02336#C06153#C06464#C06465#C06466#C06467#C06468#C10906#C15923	C6H12O6#C6H12O6#C6H12O6#C6H12O6#C6H12O6#C6H12O6#C6H12O6#C6H12O6#C6H11O6R#C6H12O6#C6H12O6#C6H12O6#C6H12O6#C6H12O6#C6H12O6#C6H11O6R#C6H12O6#C6H11O6R#C6H12O6#C6H12O6#C6H12O6#C6H12O6#C6H12O6#C6H12O6#C6H12O6#C6H12O6#C6H11O6R	D-Glucose;Grape sugar;Dextrose ([M-H]-)#D-Fructose;Levulose;Fruit sugar;D-arabino-Hexulose ([M-H]-)#D-Galactose ([M-H]-)#myo-Inositol;D-myo-Inositol;1D-myo-Inositol;L-myo-Inositol;1L-myo-Inositol;meso-Inositol;Inositol;Dambose;Cyclohexitol;Meat sugar;Bios I ([M-H]-)#D-Mannose;Mannose;Seminose;Carubinose ([M-H]-)#beta-D-Glucose ([M-H]-)#L-Sorbose;L-xylo-Hexulose ([M-H]-)#alpha-D-Glucose ([M-H]-)#D…	Glycolysis / Gluconeogenesis;Pentose phosphate pathway;Galactose metabolism;Starch and sucrose metabolism;Amino sugar and nucleotide sugar metabolism;Indole alkaloid biosynthesis#;Fructose and mannose metabolism;Galactose metabolism;Starch and sucrose metabolism;Amino sugar and nucleotide sugar metabolism#;Galactose metabolism;Amino sugar and nucleotide sugar metabolism#;Galactose metabolism;Asco…	Carbohydrates	Monosaccharides	+
ESI -	214.049	179.08	1.0284	2.1686	214.048774099399#214.048774099399	2.55034961567329#2.55034961567329	C00329#C08349	C6H13NO5#C6H13NO5	D-Glucosamine;Chitosamine;2-Amino-2-deoxy-D-glucose ([M+Cl35]-)#beta-D-Glucosamine ([M+Cl35]-)	Amino sugar and nucleotide sugar metabolism#null	Carbohydrates	Monosaccharides	+
ESI -	261.039	262.046	1.2979	-2.3444	261.038	1.76135	C01096	C6H15O9P	Sorbitol 6-phosphate;D-Sorbitol 6-phosphate;D-Glucitol 6-phosphate ([M-H]-)	Fructose and mannose metabolism	Carbohydrates
ESI +	308.098	307.091	1.015	2.5679	308.098	-2.03384	C16254	C12H20NO4S2R	R replaced by H in [Dihydrolipoyllysine-residue succinyltransferase]S-succinyldihydrolipoyllysine;S-Succinyldihydrolipoamide-E ([M+H]+)	Citrate cycle (TCA cycle)	Carbohydrates
ESI -	289.032	290.04	1.0391	1.3463	289.033	-0.058259	C05382	C7H15O10P	Sedoheptulose 7-phosphate;D-Sedoheptulose 7-phosphate;D-altro-Heptulose 7-phosphate;altro-Heptulose 7-phosphate ([M-H]-)	Pentose phosphate pathway;Lipopolysaccharide biosynthesis;Carbon fixation in photosynthetic organisms;Metabolic pathways#;Lipopolysaccharide biosynthesis;Metabolic pathways#;Lipopolysaccharide biosynthesis;Metabolic pathways	Carbohydrates		+
ESI +	387.009	348.046	1.0344	-2.1978	387.009	-0.173198	C11516	C9H17O12P	2-(alpha-D-Mannosyl)-3-phosphoglycerate ([M+K39]+)	Fructose and mannose metabolism	Carbohydrates
ESI +	343.123	342.116	1.0119	-2.0526	343.123487987581#343.123487987581#343.123487987581#343.123487987581#343.123487987581#343.123487987581#343.123487987581#343.123487987581#343.123487987581#343.123487987581#343.123487987581#343.123487987581#343.123487987581#343.123487987581#343.123487987581	-0.168999187807223#-0.168999187807223#-0.168999187807223#-0.168999187807223#-0.168999187807223#-0.168999187807223#-0.168999187807223#-0.168999187807223#-0.168999187807223#-0.168999187807223#-0.168999187807223#-0.168999187807223#-0.168999187807223	C00089#C00185#C00208#C00243#C00252#C01083#C01235#C01518#C01728#C01742#C02048#C05402#HMDB11740	C12H22O11#C12H22O11#C12H22O11#C12H22O11#C12H22O11#C12H22O11#C12H22O11#C12H22O11#C12H22O11#C12H22O11#C12H22O11#C12H22O11#C12H22O11	Sucrose;Cane sugar;Saccharose;1-alpha-D-Glucopyranosyl-2-beta-D-fructofuranoside ([M+H]+)#Cellobiose;1-beta-D-Glucopyranosyl-4-D-glucopyranose ([M+H]+)#Maltose;Malt sugar;alpha-D-Glucopyranosyl-(1->4)-D-glucopyranose ([M+H]+)#Lactose;1-beta-D-Galactopyranosyl-4-alpha-D-glucopyranose;Milk sugar;alpha-Lactose;Anhydrous lactose ([M+H]+)#Isomaltose;Brachiose ([M+H]+)#alpha,alpha-Trehalose;alpha,alpha…	Galactose metabolism;Starch and sucrose metabolism;Metabolic pathways;ABC transporters;Phosphotransferase system (PTS);Taste transduction#;Starch and sucrose metabolism;ABC transporters;Phosphotransferase system (PTS)#;Starch and sucrose metabolism;Metabolic pathways;ABC transporters;Bacterial chemotaxis;Phosphotransferase system (PTS)#;Galactose metabolism;ABC transporters;Phosphotransferase sys…	Carbohydrates	Oligosaccharides	+
ESI -	259.023	260.03	1.0104	-1.6786	259.022442155069#259.022442155069#259.022442155069#259.022442155069#259.022442155069#259.022442155069#259.022442155069#259.022442155069#259.022442155069#259.022442155069#259.022442155069#259.022442155069#259.022442155069#259.022442155069#259.022442155069#259.022442155069#259.022442155069#259.022442155069#259.022442155069#259.022442155069#259.022442155069#259.022442155069#259.022442155069#259.0224…	1.74828148312069#1.74828148312069#1.74828148312069#1.74828148312069#1.74828148312069#1.74828148312069#1.74828148312069#1.74828148312069#1.74828148312069#1.74828148312069#1.74828148312069#1.74828148312069#1.74828148312069#1.74828148312069#1.74828148312069#1.74828148312069#1.74828148312069#1.74828148312069#1.74828148312069#1.74828148312069#1.74828148312069#1.74828148312069#1.74828148312069#1.748281…	C00085#C00092#C00103#C00275#C00446#C00636#C00663#C00668#C01094#C01097#C01113#C01172#C01177#C02888#C02962#C03267#C03384#C03546#C04006#C05345#C06019#C15924#C15926#HMDB00994#HMDB01313	C6H13O9P#C6H13O9P#C6H13O9P#C6H13O9P#C6H13O9P#C6H13O9P#C6H13O9P#C6H13O9P#C6H13O9P#C6H13O9P#C6H13O9P#C6H13O9P#C6H13O9P#C6H13O9P#C6H13O9P#C6H13O9P#C6H13O9P#C6H13O9P#C6H13O9P#C6H13O9P#C6H13O9P#C6H13O9P#C6H13O9P#C6H13O9P#C6H13O9P	D-Fructose 6-phosphate;D-Fructose 6-phosphoric acid;Neuberg ester ([M-H]-)#D-Glucose 6-phosphate;Glucose 6-phosphate;Robison ester ([M-H]-)#D-Glucose 1-phosphate;alpha-D-Glucose 1-phosphate;Cori ester;D-Glucose alpha-1-phosphate ([M-H]-)#D-Mannose 6-phosphate ([M-H]-)#alpha-D-Galactose 1-phosphate;alpha-D-Galactopyranose 1-phosphate ([M-H]-)#D-Mannose 1-phosphate;alpha-D-Mannose 1-phosphate ([M-H…	Pentose and glucuronate interconversions;Methane metabolism;Carbon fixation in photosynthetic organisms;Metabolic pathways#;Starch and sucrose metabolism;Streptomycin biosynthesis;Inositol phosphate metabolism;Biosynthesis of terpenoids and steroids;Metabolic pathways;Two-component system;Phosphotransferase system (PTS)#;Glycolysis / Gluconeogenesis;Pentose and glucuronate interconversions;Galact…	Carbohydrates		+
ESI +	219.026	196.037	1.0613	-2.4128	219.026	-2.75792	C04045	C9H8O5	3-(3,4-Dihydroxyphenyl)pyruvate;3,4-Dihydroxyphenylpyruvate ([M+Na]+)	Tyrosine metabolism	Amino acids
ESI +	149.011	110.048	1.0258	-2.2542	149.011	1.62913	C05130	C5H6N2O	Imidazole-4-acetaldehyde;Imidazole acetaldehyde ([M+K39]+)	Histidine metabolism	Amino acids		+
ESI +	153.006	288.06	1.0494	-2.433	153.006086861191#153.006086861191	2.11192987924082#2.11192987924082	C00429#C02512	C4H6N2O2#C4H6N2O2	5,6-Dihydrouracil;Dihydro-2,4(1H,3H)-pyrimidinedione;Dihydrouracile;Dihydrouracil;5,6-Dihydro-2,4-dihydroxypyrimidine;Hydrouracil;2,4-Dioxotetrahydropyrimidine ([M+K39]+)#3-Cyano-L-alanine;L-3-Cyanoalanine;L-beta-Cyanoalanine ([M+K39]+)	Pyrimidine metabolism;beta-Alanine metabolism;Pantothenate and CoA biosynthesis;Metabolic pathways#;Cyanoamino acid metabolism;Metabolic pathways	Nucleic acids		+
ESI -	323.029	308.041	1.0402	-2.3353	323.028590164629#323.028590164629#323.028590164629#323.028766930789	2.05812743173768#2.05812743173768#2.05812743173768#1.51091334118844	C00105#C01168#C01368#HMDB00788	C9H13N2O9P#C9H13N2O9P#C9H13N2O9P#C10H12N2O8	UMP;Uridylic acid;Uridine monophosphate;Uridine 5'-monophosphate;5'Uridylic acid ([M-H]-)#Pseudouridine 5'-phosphate ([M-H]-)#3'-UMP;Uridine 3'-monophosphate;Uridine 3'-phosphate ([M-H]-)#Orotidine (see KEGG C01103); 3-[(2R,3R,4S,5R)-3,4-dihydroxy-5-(hydroxymethyl)oxolan-2-yl]-2,6-dioxopyrimidine-4-carboxylic acid [primary alcohol] ([M+Cl35]-)	Pyrimidine metabolism;Peptidoglycan biosynthesis;Metabolic pathways#;Pyrimidine metabolism#;Pyrimidine metabolism#null	Nucleic acids	Nucleotides	+
ESI +	309.048	114.043	1.0176	-2.0884	309.048	-0.0921501	C00365	C9H13N2O8P	dUMP;Deoxyuridylic acid;Deoxyuridine monophosphate;Deoxyuridine 5'-phosphate;2'-Deoxyuridine 5'-phosphate ([M+H	Pyrimidine metabolism;Metabolic pathways	Nucleic acids	Nucleotides	+
ESI +	207.053	168.09	1.005	2.0042	207.053	1.9944	C00534	C8H12N2O2	Pyridoxamine;PM ([M+K39]+)	Vitamin B6 metabolism;Metabolic pathways	Vitamins and Cofactors	Vitamins
ESI +	269.125	246.136			269.126048526901	-2.7441748269189	C09213	C14H18N2O2	Hypaphorine;Lenticin ([M+Na]+)				+
