# Supplementary material for: Metabolomics and transcriptomics to decipher molecular mechanisms underlying ectomycorrhizal root colonization of an oak tree
Source: Sci Rep. 2021 Apr 21;11:8576. doi: 10.1038/s41598-021-87886-5 (PMC8060265; doi:10.1038/s41598-021-87886-5)
Supplement: Supplementary file 9 — Supplementary Information 9. [file 41598_2021_87886_MOESM9_ESM.xlsx]

## Sheet: Table S1
Supplementary Table S5 – Genes, primers and amplification data of the qPCR analysis. Gene accession numbers, primer sequences (Fw, forward; Rev, reverse), amplicon length, primer annealing (Ta) temperature and amplification efficiency are indicated. (a) Alternative splicing variants
Gene	Abbreviation	Organism	Gene accession number and database	Primer sequence	Amplicon lenght (bp)	Ta (ºC)	Amplification efficiency (%)
Glutamate decarboxylase 1	GAD1	Q. suber	XM_024036669.1 ; XM_024036670.1 ; XM_024036671.1 (a) (NCBI)	FW: TCTTGGCCGTGATCTTAGCAGGAA; RV: CAGGCCGGTTTAACATAGTCTCAA	281	60	100.3
GABA transaminase	GABAT	Q. suber	XM_024014727.1 (NCBI)	FW: ATGGGGGCAGGAGGTGTGAT; RV: TCCAATGGGCAAATAAGCAGAAG	210	60	89.4
Polyamine oxidase 2	PAO2	Q. suber	XM_024062907.1 (NCBI)	FW: TTTGAGAGGAGGCCAGAGTTGAGG; RV: CCATGACCACCAGGGAGCAGTT	152	60	103
Polyamine oxidase 4	PAO4	Q. suber	XM_024072432.1 (NCBI)	FW: GCTCCGCTGATTCGTGGTCTA; RV: TGTTCATCCCTTACTTTCCCTGTC	194	60	99.2
Glutamate decarboxylase	GAD	P. tinctorius	jgi|Pisti1|18961|gm1.1382_g (JGI)	FW: TGTCGGTGTGGGATGGGTAGTCTG; RV: AGGGCGGGAAAAGTTGAGTGAAAA	118	62	104.6
Elongation factor 1α	EF1α	Q. suber	XM_024071793.1	FW: GAACGGAGATGCTGGGATGGTGA; RV: TTTCTTTGCAGCGGACTTGGTGA	190	62	94
